# Supplementary material for: Evaluating Molecular Mechanism of Viral Inhibition of Aerosolized Smart Nano-Enabled Antiviral Therapeutic (SNAT) on SARS-CoV-2-Infected Hamsters
Source: Toxics. 2024 Jul 5;12(7):495. doi: 10.3390/toxics12070495 (PMC11280845; doi:10.3390/toxics12070495)
Supplement: Supplementary file 1 [file toxics-12-00495-s001.zip]

Archive with 1 entries (1 files):
- toxics-3050893-supplementary.pdf
